# Supplementary material for: The Registered Practical Nurse (RPN) Role in an Academic Acute Care Hospital: A Mixed Method Study of the Barriers and Facilitators to Practice
Source: J Nurs Manag. 2024 Jul 25;2024:7309242. doi: 10.1155/2024/7309242 (PMC11919085; doi:10.1155/2024/7309242)
Supplement: Supplementary Materials — Appendix A shows two semi-structured interview guides (one for Registered Practical Nurses and one for Nurse Leaders). Appendix B shows the codebooks developed and utilized during data analysis for both Registered Practical Nurses and Nurse Leaders. [file 7309242.f1.zip]

Archive with 2 entries (2 files):
- Appendix A_Interview Guide.docx
- Appendix B_Codebook.docx
